# Supplementary material for: Mendelian randomization study finds no causal link between inflammatory bowel disease and cirrhosis
Source: Medicine (Baltimore). 2026 Mar 6;105(10):e47823. doi: 10.1097/MD.0000000000047823 (PMC12975238; doi:10.1097/MD.0000000000047823)
Supplement: Supplementary file 1 [file medi-105-e47823-s001.xlsx]

## Sheet: Table S1
SNP	effect_allele.exposure	other_allele.exposure	effect_allele.outcome	other_allele.outcome	beta.exposure	beta.outcome	eaf.exposure	eaf.outcome	remove	palindromic	ambiguous	id.outcome	chr	pos	se.outcome	samplesize.outcome	pval.outcome	outcome	originalname.outcome	outcome.deprecated	mr_keep.outcome	data_source.outcome	id.exposure	chr.exposure	pos.exposure	se.exposure	pval.exposure	samplesize.exposure	exposure	mr_keep.exposure	pval_origin.exposure	data_source.exposure	action	SNP_index	mr_keep
rs1003342	G	A	G	A	-0.0703	0.00291133	NA	0.546324	FALSE	FALSE	FALSE	cirrhosis || id:ebi-a-GCST9003863	22	30570022	0.000432769	484598	1.10002e-11	cirrhosis || id:ebi-a-GCST9003863	Hypothyroidism or myxedema	Hypothyroidism or myxedema || ||	TRUE	igd	ebi-a-GCST004131	22	30570022	0.0124	1.487e-08	59957	Inflammatory bowel disease || id:ebi-a-GCST004131	TRUE	reported	igd	2	1	TRUE
rs10041497	C	T	C	T	0.0819	0.000224115	NA	0.620214	FALSE	FALSE	FALSE	cirrhosis || id:ebi-a-GCST9003863	5	141514582	0.000442818	484598	0.57	cirrhosis || id:ebi-a-GCST9003863	Hypothyroidism or myxedema	Hypothyroidism or myxedema || ||	TRUE	igd	ebi-a-GCST004131	5	141514582	0.0129	1.94599e-10	59957	Inflammatory bowel disease || id:ebi-a-GCST004131	TRUE	reported	igd	2	1	TRUE
rs10746475	A	T	A	T	0.1308	9.38439e-05	NA	0.810346	FALSE	TRUE	TRUE	cirrhosis || id:ebi-a-GCST9003863	1	8168261	0.000550942	484598	0.89	cirrhosis || id:ebi-a-GCST9003863	Hypothyroidism or myxedema	Hypothyroidism or myxedema || ||	TRUE	igd	ebi-a-GCST004131	1	8168261	0.0164	1.57616e-15	59957	Inflammatory bowel disease || id:ebi-a-GCST004131	TRUE	reported	igd	2	1	FALSE
rs10761659	G	A	G	A	0.1585	-0.00117889	NA	0.534508	FALSE	FALSE	FALSE	cirrhosis || id:ebi-a-GCST9003863	10	64445564	0.000433461	484598	0.00519996	cirrhosis || id:ebi-a-GCST9003863	Hypothyroidism or myxedema	Hypothyroidism or myxedema || ||	TRUE	igd	ebi-a-GCST004131	10	64445564	0.0126	2.29826e-36	59957	Inflammatory bowel disease || id:ebi-a-GCST004131	TRUE	reported	igd	2	1	TRUE
rs10800309	G	A	G	A	-0.123	0.000824132	NA	0.678787	FALSE	FALSE	FALSE	cirrhosis || id:ebi-a-GCST9003863	1	161472158	0.000460081	484598	0.0589997	cirrhosis || id:ebi-a-GCST9003863	Hypothyroidism or myxedema	Hypothyroidism or myxedema || ||	TRUE	igd	ebi-a-GCST004131	1	161472158	0.0133	1.94178e-20	59957	Inflammatory bowel disease || id:ebi-a-GCST004131	TRUE	reported	igd	2	1	TRUE
rs10817678	A	G	A	G	0.1432	-0.00026613	NA	0.672557	FALSE	FALSE	FALSE	cirrhosis || id:ebi-a-GCST9003863	9	117579457	0.000459243	484598	0.56	cirrhosis || id:ebi-a-GCST9003863	Hypothyroidism or myxedema	Hypothyroidism or myxedema || ||	TRUE	igd	ebi-a-GCST004131	9	117579457	0.0133	7.67008e-27	59957	Inflammatory bowel disease || id:ebi-a-GCST004131	TRUE	reported	igd	2	1	TRUE
rs10826797	T	G	T	G	-0.099	5.89445e-05	NA	0.315588	FALSE	FALSE	FALSE	cirrhosis || id:ebi-a-GCST9003863	10	30690376	0.000469758	484598	0.719999	cirrhosis || id:ebi-a-GCST9003863	Hypothyroidism or myxedema	Hypothyroidism or myxedema || ||	TRUE	igd	ebi-a-GCST004131	10	30690376	0.0136	3.98566e-13	59957	Inflammatory bowel disease || id:ebi-a-GCST004131	TRUE	reported	igd	2	1	TRUE
rs10953551	G	A	G	A	-0.1033	-0.000560704	NA	0.59776	FALSE	FALSE	FALSE	cirrhosis || id:ebi-a-GCST9003863	7	107480901	0.000439649	484598	0.19	cirrhosis || id:ebi-a-GCST9003863	Hypothyroidism or myxedema	Hypothyroidism or myxedema || ||	TRUE	igd	ebi-a-GCST004131	7	107480901	0.0127	4.94311e-16	59957	Inflammatory bowel disease || id:ebi-a-GCST004131	TRUE	reported	igd	2	1	TRUE
rs11066188	A	G	A	G	0.0874	0.00893942	NA	0.393398	FALSE	FALSE	FALSE	cirrhosis || id:ebi-a-GCST9003863	12	112610714	0.000445006	484598	4.10015e-92	cirrhosis || id:ebi-a-GCST9003863	Hypothyroidism or myxedema	Hypothyroidism or myxedema || ||	TRUE	igd	ebi-a-GCST004131	12	112610714	0.013	1.75914e-11	59957	Inflammatory bowel disease || id:ebi-a-GCST004131	TRUE	reported	igd	2	1	TRUE
rs111456533	A	G	A	G	-0.1031	-0.000592437	NA	0.16428	FALSE	FALSE	FALSE	cirrhosis || id:ebi-a-GCST9003863	10	126439381	0.000580066	484598	0.44	cirrhosis || id:ebi-a-GCST9003863	Hypothyroidism or myxedema	Hypothyroidism or myxedema || ||	TRUE	igd	ebi-a-GCST004131	10	126439381	0.017	1.17899e-09	59957	Inflammatory bowel disease || id:ebi-a-GCST004131	TRUE	reported	igd	2	1	TRUE
rs11152949	G	A	G	A	0.1019	0.00066012	NA	0.316467	FALSE	FALSE	FALSE	cirrhosis || id:ebi-a-GCST9003863	6	106449085	0.000464197	484598	0.19	cirrhosis || id:ebi-a-GCST9003863	Hypothyroidism or myxedema	Hypothyroidism or myxedema || ||	TRUE	igd	ebi-a-GCST004131	6	106449085	0.0133	1.56315e-14	59957	Inflammatory bowel disease || id:ebi-a-GCST004131	TRUE	reported	igd	2	1	TRUE
rs11195128	T	C	T	C	0.0792	-0.000105069	NA	0.338436	FALSE	FALSE	FALSE	cirrhosis || id:ebi-a-GCST9003863	10	112186148	0.000456174	484598	0.82	cirrhosis || id:ebi-a-GCST9003863	Hypothyroidism or myxedema	Hypothyroidism or myxedema || ||	TRUE	igd	ebi-a-GCST004131	10	112186148	0.0133	2.74397e-09	59957	Inflammatory bowel disease || id:ebi-a-GCST004131	TRUE	reported	igd	2	1	TRUE
rs11209013	G	A	G	A	0.0773	-0.000739901	NA	0.529375	FALSE	FALSE	FALSE	cirrhosis || id:ebi-a-GCST9003863	1	67656286	0.000430532	484598	0.0929994	cirrhosis || id:ebi-a-GCST9003863	Hypothyroidism or myxedema	Hypothyroidism or myxedema || ||	TRUE	igd	ebi-a-GCST004131	1	67656286	0.0124	4.45995e-10	59957	Inflammatory bowel disease || id:ebi-a-GCST004131	TRUE	reported	igd	2	1	TRUE
rs11209026	A	G	A	G	-0.6578	0.000125042	NA	0.064355	FALSE	FALSE	FALSE	cirrhosis || id:ebi-a-GCST9003863	1	67705958	0.000873403	484598	0.84	cirrhosis || id:ebi-a-GCST9003863	Hypothyroidism or myxedema	Hypothyroidism or myxedema || ||	TRUE	igd	ebi-a-GCST004131	1	67705958	0.0294	4.80839e-111	59957	Inflammatory bowel disease || id:ebi-a-GCST004131	TRUE	reported	igd	2	1	TRUE
rs11221335	C	T	C	T	0.0827	0.00068246	NA	0.210857	FALSE	FALSE	FALSE	cirrhosis || id:ebi-a-GCST9003863	11	128385906	0.000526355	484598	0.15	cirrhosis || id:ebi-a-GCST9003863	Hypothyroidism or myxedema	Hypothyroidism or myxedema || ||	TRUE	igd	ebi-a-GCST004131	11	128385906	0.0148	2.44e-08	59957	Inflammatory bowel disease || id:ebi-a-GCST004131	TRUE	reported	igd	2	1	TRUE
rs11236791	A	G	A	G	0.1482	0.00104631	NA	0.447829	FALSE	FALSE	FALSE	cirrhosis || id:ebi-a-GCST9003863	11	76295598	0.000432249	484598	0.015	cirrhosis || id:ebi-a-GCST9003863	Hypothyroidism or myxedema	Hypothyroidism or myxedema || ||	TRUE	igd	ebi-a-GCST004131	11	76295598	0.0124	8.2054e-33	59957	Inflammatory bowel disease || id:ebi-a-GCST004131	TRUE	reported	igd	2	1	TRUE
rs112936798	C	A	C	A	-0.1844	0.00260247	NA	0.027871	FALSE	FALSE	FALSE	cirrhosis || id:ebi-a-GCST9003863	1	39802381	0.00130275	484598	0.0389996	cirrhosis || id:ebi-a-GCST9003863	Hypothyroidism or myxedema	Hypothyroidism or myxedema || ||	TRUE	igd	ebi-a-GCST004131	1	39802381	0.0332	2.88902e-08	59957	Inflammatory bowel disease || id:ebi-a-GCST004131	TRUE	reported	igd	2	1	TRUE
rs1131095	C	T	C	T	0.1635	3.62848e-06	NA	0.289274	FALSE	FALSE	FALSE	cirrhosis || id:ebi-a-GCST9003863	3	49714225	0.00047311	484598	0.96	cirrhosis || id:ebi-a-GCST9003863	Hypothyroidism or myxedema	Hypothyroidism or myxedema || ||	TRUE	igd	ebi-a-GCST004131	3	49714225	0.0131	1.21899e-35	59957	Inflammatory bowel disease || id:ebi-a-GCST004131	TRUE	reported	igd	2	1	TRUE
rs113846785	CG	C	CG	C	-0.1319	-0.000539781	NA	0.153983	FALSE	FALSE	FALSE	cirrhosis || id:ebi-a-GCST9003863	17	70611194	0.000606804	484598	0.61	cirrhosis || id:ebi-a-GCST9003863	Hypothyroidism or myxedema	Hypothyroidism or myxedema || ||	TRUE	igd	ebi-a-GCST004131	17	70611194	0.018	2.47286e-13	59957	Inflammatory bowel disease || id:ebi-a-GCST004131	TRUE	reported	igd	2	1	TRUE
rs11548656	G	A	G	A	-0.2374	0.000445502	NA	0.034274	FALSE	FALSE	FALSE	cirrhosis || id:ebi-a-GCST9003863	16	81916912	0.00117772	484598	0.81	cirrhosis || id:ebi-a-GCST9003863	Hypothyroidism or myxedema	Hypothyroidism or myxedema || ||	TRUE	igd	ebi-a-GCST004131	16	81916912	0.0362	5.18442e-11	59957	Inflammatory bowel disease || id:ebi-a-GCST004131	TRUE	reported	igd	2	1	TRUE
rs11669299	T	C	T	C	-0.1107	-0.00282644	NA	0.205947	FALSE	FALSE	FALSE	cirrhosis || id:ebi-a-GCST9003863	19	10496621	0.000532432	484598	8.70001e-08	cirrhosis || id:ebi-a-GCST9003863	Hypothyroidism or myxedema	Hypothyroidism or myxedema || ||	TRUE	igd	ebi-a-GCST004131	19	10496621	0.0157	1.83612e-12	59957	Inflammatory bowel disease || id:ebi-a-GCST004131	TRUE	reported	igd	2	1	TRUE
rs11677002	C	T	C	T	-0.0931	-0.000498803	NA	0.47367	FALSE	FALSE	FALSE	cirrhosis || id:ebi-a-GCST9003863	2	28614401	0.000433373	484598	0.2	cirrhosis || id:ebi-a-GCST9003863	Hypothyroidism or myxedema	Hypothyroidism or myxedema || ||	TRUE	igd	ebi-a-GCST004131	2	28614401	0.0126	1.37088e-13	59957	Inflammatory bowel disease || id:ebi-a-GCST004131	TRUE	reported	igd	2	1	TRUE
rs11734570	A	G	A	G	0.0694	0.00148132	NA	0.390193	FALSE	FALSE	FALSE	cirrhosis || id:ebi-a-GCST9003863	4	38588453	0.000442681	484598	0.001	cirrhosis || id:ebi-a-GCST9003863	Hypothyroidism or myxedema	Hypothyroidism or myxedema || ||	TRUE	igd	ebi-a-GCST004131	4	38588453	0.0127	4.80098e-08	59957	Inflammatory bowel disease || id:ebi-a-GCST004131	TRUE	reported	igd	2	1	TRUE
rs11739135	C	G	C	G	0.1366	0.00116019	NA	0.397443	FALSE	TRUE	TRUE	cirrhosis || id:ebi-a-GCST9003863	5	131733397	0.000443153	484598	0.00949992	cirrhosis || id:ebi-a-GCST9003863	Hypothyroidism or myxedema	Hypothyroidism or myxedema || ||	TRUE	igd	ebi-a-GCST004131	5	131733397	0.0125	1.10002e-27	59957	Inflammatory bowel disease || id:ebi-a-GCST004131	TRUE	reported	igd	2	1	FALSE
rs11768365	G	A	G	A	-0.0837	0.000152672	NA	0.228293	FALSE	FALSE	FALSE	cirrhosis || id:ebi-a-GCST9003863	7	6545188	0.000511737	484598	0.68	cirrhosis || id:ebi-a-GCST9003863	Hypothyroidism or myxedema	Hypothyroidism or myxedema || ||	TRUE	igd	ebi-a-GCST004131	7	6545188	0.0152	3.879e-08	59957	Inflammatory bowel disease || id:ebi-a-GCST004131	TRUE	reported	igd	2	1	TRUE
rs117981694	A	G	A	G	0.3452	0.00167094	NA	0.018563	FALSE	FALSE	FALSE	cirrhosis || id:ebi-a-GCST9003863	12	40822098	0.00159569	484598	0.24	cirrhosis || id:ebi-a-GCST9003863	Hypothyroidism or myxedema	Hypothyroidism or myxedema || ||	TRUE	igd	ebi-a-GCST004131	12	40822098	0.0411	4.53211e-17	59957	Inflammatory bowel disease || id:ebi-a-GCST004131	TRUE	reported	igd	2	1	TRUE
rs12136659	C	T	C	T	0.087	-0.000121968	NA	0.269888	FALSE	FALSE	FALSE	cirrhosis || id:ebi-a-GCST9003863	1	172844250	0.000490769	484598	0.649999	cirrhosis || id:ebi-a-GCST9003863	Hypothyroidism or myxedema	Hypothyroidism or myxedema || ||	TRUE	igd	ebi-a-GCST004131	1	172844250	0.0142	1.02e-09	59957	Inflammatory bowel disease || id:ebi-a-GCST004131	TRUE	reported	igd	2	1	TRUE
rs1250573	A	G	A	G	-0.098	0.0022292	NA	0.324685	FALSE	FALSE	FALSE	cirrhosis || id:ebi-a-GCST9003863	10	81042475	0.000461358	484598	6.69993e-07	cirrhosis || id:ebi-a-GCST9003863	Hypothyroidism or myxedema	Hypothyroidism or myxedema || ||	TRUE	igd	ebi-a-GCST004131	10	81042475	0.0138	1.10688e-12	59957	Inflammatory bowel disease || id:ebi-a-GCST004131	TRUE	reported	igd	2	1	TRUE
rs1267496	C	G	C	G	0.1053	-0.00224402	NA	0.793228	FALSE	TRUE	TRUE	cirrhosis || id:ebi-a-GCST9003863	6	14716017	0.000543367	484598	4.20001e-05	cirrhosis || id:ebi-a-GCST9003863	Hypothyroidism or myxedema	Hypothyroidism or myxedema || ||	TRUE	igd	ebi-a-GCST004131	6	14716017	0.0159	3.38766e-11	59957	Inflammatory bowel disease || id:ebi-a-GCST004131	TRUE	reported	igd	2	1	FALSE
rs1268339	C	T	C	T	0.0907	-0.00153949	NA	0.253866	FALSE	FALSE	FALSE	cirrhosis || id:ebi-a-GCST9003863	1	1215424	0.000532498	484598	0.00259998	cirrhosis || id:ebi-a-GCST9003863	Hypothyroidism or myxedema	Hypothyroidism or myxedema || ||	TRUE	igd	ebi-a-GCST004131	1	1215424	0.0163	2.75201e-08	59957	Inflammatory bowel disease || id:ebi-a-GCST004131	TRUE	reported	igd	2	1	TRUE
rs12829089	G	T	G	T	0.1323	-0.00241878	NA	0.38001	FALSE	FALSE	FALSE	cirrhosis || id:ebi-a-GCST9003863	12	68502505	0.000443952	484598	3.40001e-08	cirrhosis || id:ebi-a-GCST9003863	Hypothyroidism or myxedema	Hypothyroidism or myxedema || ||	TRUE	igd	ebi-a-GCST004131	12	68502505	0.0126	1.29599e-25	59957	Inflammatory bowel disease || id:ebi-a-GCST004131	TRUE	reported	igd	2	1	TRUE
rs12936409	T	C	T	C	0.1406	-0.00046447	NA	0.464113	FALSE	FALSE	FALSE	cirrhosis || id:ebi-a-GCST9003863	17	38043649	0.00043238	484598	0.32	cirrhosis || id:ebi-a-GCST9003863	Hypothyroidism or myxedema	Hypothyroidism or myxedema || ||	TRUE	igd	ebi-a-GCST004131	17	38043649	0.0124	7.72681e-30	59957	Inflammatory bowel disease || id:ebi-a-GCST004131	TRUE	reported	igd	2	1	TRUE
rs1297271	T	C	T	C	-0.1466	-0.00164179	NA	0.443381	FALSE	FALSE	FALSE	cirrhosis || id:ebi-a-GCST9003863	21	16823163	0.000433541	484598	0.000179999	cirrhosis || id:ebi-a-GCST9003863	Hypothyroidism or myxedema	Hypothyroidism or myxedema || ||	TRUE	igd	ebi-a-GCST004131	21	16823163	0.0126	4.43098e-31	59957	Inflammatory bowel disease || id:ebi-a-GCST004131	TRUE	reported	igd	2	1	TRUE
rs1317209	A	G	A	G	0.1164	-0.000291228	NA	0.175902	FALSE	FALSE	FALSE	cirrhosis || id:ebi-a-GCST9003863	1	20140036	0.000563219	484598	0.56	cirrhosis || id:ebi-a-GCST9003863	Hypothyroidism or myxedema	Hypothyroidism or myxedema || ||	TRUE	igd	ebi-a-GCST004131	1	20140036	0.016	3.78617e-13	59957	Inflammatory bowel disease || id:ebi-a-GCST004131	TRUE	reported	igd	2	1	TRUE
rs1319951	G	C	G	C	-0.0851	0.000538998	NA	0.246352	FALSE	TRUE	TRUE	cirrhosis || id:ebi-a-GCST9003863	18	46404813	0.000500505	484598	0.44	cirrhosis || id:ebi-a-GCST9003863	Hypothyroidism or myxedema	Hypothyroidism or myxedema || ||	TRUE	igd	ebi-a-GCST004131	18	46404813	0.0147	7.49894e-09	59957	Inflammatory bowel disease || id:ebi-a-GCST004131	TRUE	reported	igd	2	1	FALSE
rs1336900	A	G	A	G	-0.0848	-0.00088342	NA	0.393375	FALSE	FALSE	FALSE	cirrhosis || id:ebi-a-GCST9003863	1	150679033	0.000439278	484598	0.025	cirrhosis || id:ebi-a-GCST9003863	Hypothyroidism or myxedema	Hypothyroidism or myxedema || ||	TRUE	igd	ebi-a-GCST004131	1	150679033	0.0128	2.98401e-11	59957	Inflammatory bowel disease || id:ebi-a-GCST004131	TRUE	reported	igd	2	1	TRUE
rs13422838	C	T	C	T	-0.1143	0.000971074	NA	0.107774	FALSE	FALSE	FALSE	cirrhosis || id:ebi-a-GCST9003863	2	187502846	0.000693352	484598	0.16	cirrhosis || id:ebi-a-GCST9003863	Hypothyroidism or myxedema	Hypothyroidism or myxedema || ||	TRUE	igd	ebi-a-GCST004131	2	187502846	0.0205	2.557e-08	59957	Inflammatory bowel disease || id:ebi-a-GCST004131	TRUE	reported	igd	2	1	TRUE
rs140933577	C	T	C	T	-0.1857	0.000232448	NA	0.047819	FALSE	FALSE	FALSE	cirrhosis || id:ebi-a-GCST9003863	13	40836270	0.00104775	484598	0.79	cirrhosis || id:ebi-a-GCST9003863	Hypothyroidism or myxedema	Hypothyroidism or myxedema || ||	TRUE	igd	ebi-a-GCST004131	13	40836270	0.0305	1.13e-09	59957	Inflammatory bowel disease || id:ebi-a-GCST004131	TRUE	reported	igd	2	1	TRUE
rs143210366	G	T	G	T	0.2836	-0.000119822	NA	0.029984	FALSE	FALSE	FALSE	cirrhosis || id:ebi-a-GCST9003863	6	31492353	0.00137844	484598	0.61	cirrhosis || id:ebi-a-GCST9003863	Hypothyroidism or myxedema	Hypothyroidism or myxedema || ||	TRUE	igd	ebi-a-GCST004131	6	31492353	0.036	3.13906e-15	59957	Inflammatory bowel disease || id:ebi-a-GCST004131	TRUE	reported	igd	2	1	TRUE
rs145568234	G	T	G	T	0.86	0.00869371	NA	0.023365	FALSE	FALSE	FALSE	cirrhosis || id:ebi-a-GCST9003863	6	32247045	0.00156143	484598	6.80002e-08	cirrhosis || id:ebi-a-GCST9003863	Hypothyroidism or myxedema	Hypothyroidism or myxedema || ||	TRUE	igd	ebi-a-GCST004131	6	32247045	0.0476	4.73042e-73	59957	Inflammatory bowel disease || id:ebi-a-GCST004131	TRUE	reported	igd	2	1	TRUE
rs1456896	T	C	T	C	0.0879	-0.000271739	NA	0.668185	FALSE	FALSE	FALSE	cirrhosis || id:ebi-a-GCST9003863	7	50304461	0.000456855	484598	0.49	cirrhosis || id:ebi-a-GCST9003863	Hypothyroidism or myxedema	Hypothyroidism or myxedema || ||	TRUE	igd	ebi-a-GCST004131	7	50304461	0.0133	4.50402e-11	59957	Inflammatory bowel disease || id:ebi-a-GCST004131	TRUE	reported	igd	2	1	TRUE
rs149169037	A	G	A	G	-0.1338	-0.00200018	NA	0.089327	FALSE	FALSE	FALSE	cirrhosis || id:ebi-a-GCST9003863	7	20577298	0.00076112	484598	0.00809991	cirrhosis || id:ebi-a-GCST9003863	Hypothyroidism or myxedema	Hypothyroidism or myxedema || ||	TRUE	igd	ebi-a-GCST004131	7	20577298	0.0242	3.26099e-08	59957	Inflammatory bowel disease || id:ebi-a-GCST004131	TRUE	reported	igd	2	1	TRUE
rs1558619	T	G	T	G	-0.0843	-0.000678792	NA	0.525327	FALSE	FALSE	FALSE	cirrhosis || id:ebi-a-GCST9003863	2	102931550	0.000429408	484598	0.0700003	cirrhosis || id:ebi-a-GCST9003863	Hypothyroidism or myxedema	Hypothyroidism or myxedema || ||	TRUE	igd	ebi-a-GCST004131	2	102931550	0.0123	8.89611e-12	59957	Inflammatory bowel disease || id:ebi-a-GCST004131	TRUE	reported	igd	2	1	TRUE
rs16940202	C	T	C	T	0.113	0.000988469	NA	0.162835	FALSE	FALSE	FALSE	cirrhosis || id:ebi-a-GCST9003863	16	86014241	0.000583031	484598	0.0810009	cirrhosis || id:ebi-a-GCST9003863	Hypothyroidism or myxedema	Hypothyroidism or myxedema || ||	TRUE	igd	ebi-a-GCST004131	16	86014241	0.0169	2.50496e-11	59957	Inflammatory bowel disease || id:ebi-a-GCST004131	TRUE	reported	igd	2	1	TRUE
rs17656349	T	C	T	C	0.0731	-0.00118057	NA	0.547524	FALSE	FALSE	FALSE	cirrhosis || id:ebi-a-GCST9003863	5	149605994	0.000434936	484598	0.00589997	cirrhosis || id:ebi-a-GCST9003863	Hypothyroidism or myxedema	Hypothyroidism or myxedema || ||	TRUE	igd	ebi-a-GCST004131	5	149605994	0.0125	5.16702e-09	59957	Inflammatory bowel disease || id:ebi-a-GCST004131	TRUE	reported	igd	2	1	TRUE
rs1887428	C	G	C	G	-0.1643	0.000587399	NA	0.628735	FALSE	TRUE	TRUE	cirrhosis || id:ebi-a-GCST9003863	9	4984530	0.000451908	484598	0.2	cirrhosis || id:ebi-a-GCST9003863	Hypothyroidism or myxedema	Hypothyroidism or myxedema || ||	TRUE	igd	ebi-a-GCST004131	9	4984530	0.0131	2.46093e-36	59957	Inflammatory bowel disease || id:ebi-a-GCST004131	TRUE	reported	igd	2	1	FALSE
rs194746	T	C	T	C	0.0833	-0.000137627	NA	0.489785	FALSE	FALSE	FALSE	cirrhosis || id:ebi-a-GCST9003863	14	69282887	0.000430909	484598	0.67	cirrhosis || id:ebi-a-GCST9003863	Hypothyroidism or myxedema	Hypothyroidism or myxedema || ||	TRUE	igd	ebi-a-GCST004131	14	69282887	0.0124	1.83612e-11	59957	Inflammatory bowel disease || id:ebi-a-GCST004131	TRUE	reported	igd	2	1	TRUE
rs212402	A	G	A	G	-0.0743	0.00203501	NA	0.642375	FALSE	FALSE	FALSE	cirrhosis || id:ebi-a-GCST9003863	6	159472295	0.000450004	484598	3.50002e-06	cirrhosis || id:ebi-a-GCST9003863	Hypothyroidism or myxedema	Hypothyroidism or myxedema || ||	TRUE	igd	ebi-a-GCST004131	6	159472295	0.013	1.05901e-08	59957	Inflammatory bowel disease || id:ebi-a-GCST004131	TRUE	reported	igd	2	1	TRUE
rs2301127	A	G	A	G	0.0783	0.000553688	NA	0.529598	FALSE	FALSE	FALSE	cirrhosis || id:ebi-a-GCST9003863	16	11367477	0.000432713	484598	0.19	cirrhosis || id:ebi-a-GCST9003863	Hypothyroidism or myxedema	Hypothyroidism or myxedema || ||	TRUE	igd	ebi-a-GCST004131	16	11367477	0.0126	4.96101e-10	59957	Inflammatory bowel disease || id:ebi-a-GCST004131	TRUE	reported	igd	2	1	TRUE
rs2384352	G	A	G	A	0.0951	0.000220329	NA	0.332113	FALSE	FALSE	FALSE	cirrhosis || id:ebi-a-GCST9003863	10	35492832	0.000455996	484598	0.6	cirrhosis || id:ebi-a-GCST9003863	Hypothyroidism or myxedema	Hypothyroidism or myxedema || ||	TRUE	igd	ebi-a-GCST004131	10	35492832	0.0131	3.11817e-13	59957	Inflammatory bowel disease || id:ebi-a-GCST004131	TRUE	reported	igd	2	1	TRUE
rs2413583	T	C	T	C	-0.1732	0.000757058	NA	0.166525	FALSE	FALSE	FALSE	cirrhosis || id:ebi-a-GCST9003863	22	39659773	0.000577541	484598	0.27	cirrhosis || id:ebi-a-GCST9003863	Hypothyroidism or myxedema	Hypothyroidism or myxedema || ||	TRUE	igd	ebi-a-GCST004131	22	39659773	0.0171	4.59515e-24	59957	Inflammatory bowel disease || id:ebi-a-GCST004131	TRUE	reported	igd	2	1	TRUE
rs243505	G	A	G	A	-0.0805	-0.000367737	NA	0.388942	FALSE	FALSE	FALSE	cirrhosis || id:ebi-a-GCST9003863	7	148435339	0.000442181	484598	0.34	cirrhosis || id:ebi-a-GCST9003863	Hypothyroidism or myxedema	Hypothyroidism or myxedema || ||	TRUE	igd	ebi-a-GCST004131	7	148435339	0.0128	3.03802e-10	59957	Inflammatory bowel disease || id:ebi-a-GCST004131	TRUE	reported	igd	2	1	TRUE
rs2477077	T	C	T	C	0.0973	0.00105201	NA	0.219673	FALSE	FALSE	FALSE	cirrhosis || id:ebi-a-GCST9003863	1	197671115	0.000518249	484598	0.0549997	cirrhosis || id:ebi-a-GCST9003863	Hypothyroidism or myxedema	Hypothyroidism or myxedema || ||	TRUE	igd	ebi-a-GCST004131	1	197671115	0.0147	3.96917e-11	59957	Inflammatory bowel disease || id:ebi-a-GCST004131	TRUE	reported	igd	2	1	TRUE
rs2593855	T	C	T	C	-0.0832	0.000210401	NA	0.350708	FALSE	FALSE	FALSE	cirrhosis || id:ebi-a-GCST9003863	3	71175495	0.000451995	484598	0.62	cirrhosis || id:ebi-a-GCST9003863	Hypothyroidism or myxedema	Hypothyroidism or myxedema || ||	TRUE	igd	ebi-a-GCST004131	3	71175495	0.014	2.54097e-09	59957	Inflammatory bowel disease || id:ebi-a-GCST004131	TRUE	reported	igd	2	1	TRUE
rs28374519	A	G	A	G	-0.1105	-0.00163448	NA	0.411436	FALSE	FALSE	FALSE	cirrhosis || id:ebi-a-GCST9003863	16	28489342	0.000446236	484598	0.000179999	cirrhosis || id:ebi-a-GCST9003863	Hypothyroidism or myxedema	Hypothyroidism or myxedema || ||	TRUE	igd	ebi-a-GCST004131	16	28489342	0.0137	6.54636e-16	59957	Inflammatory bowel disease || id:ebi-a-GCST004131	TRUE	reported	igd	2	1	TRUE
rs2838517	C	T	C	T	-0.128	0.000324237	NA	0.617435	FALSE	FALSE	FALSE	cirrhosis || id:ebi-a-GCST9003863	21	45613825	0.000443304	484598	0.43	cirrhosis || id:ebi-a-GCST9003863	Hypothyroidism or myxedema	Hypothyroidism or myxedema || ||	TRUE	igd	ebi-a-GCST004131	21	45613825	0.0125	1.83485e-24	59957	Inflammatory bowel disease || id:ebi-a-GCST004131	TRUE	reported	igd	2	1	TRUE
rs3024495	T	C	T	C	0.1906	0.00123914	NA	0.150476	FALSE	FALSE	FALSE	cirrhosis || id:ebi-a-GCST9003863	1	206942413	0.000599407	484598	0.0479999	cirrhosis || id:ebi-a-GCST9003863	Hypothyroidism or myxedema	Hypothyroidism or myxedema || ||	TRUE	igd	ebi-a-GCST004131	1	206942413	0.0164	4.65693e-31	59957	Inflammatory bowel disease || id:ebi-a-GCST004131	TRUE	reported	igd	2	1	TRUE
rs341295	T	C	T	C	0.0702	-0.000450709	NA	0.454145	FALSE	FALSE	FALSE	cirrhosis || id:ebi-a-GCST9003863	5	111848890	0.000437706	484598	0.42	cirrhosis || id:ebi-a-GCST9003863	Hypothyroidism or myxedema	Hypothyroidism or myxedema || ||	TRUE	igd	ebi-a-GCST004131	5	111848890	0.0124	1.45101e-08	59957	Inflammatory bowel disease || id:ebi-a-GCST004131	TRUE	reported	igd	2	1	TRUE
rs34140409	T	C	T	C	-0.1583	-0.00146043	NA	0.086281	FALSE	FALSE	FALSE	cirrhosis || id:ebi-a-GCST9003863	6	31923654	0.000762732	484598	0.0560003	cirrhosis || id:ebi-a-GCST9003863	Hypothyroidism or myxedema	Hypothyroidism or myxedema || ||	TRUE	igd	ebi-a-GCST004131	6	31923654	0.0237	2.28402e-11	59957	Inflammatory bowel disease || id:ebi-a-GCST004131	TRUE	reported	igd	2	1	TRUE
rs35171809	G	A	G	A	0.1088	0.00435058	NA	0.463836	FALSE	FALSE	FALSE	cirrhosis || id:ebi-a-GCST9003863	6	167432766	0.000428552	484598	1.99986e-23	cirrhosis || id:ebi-a-GCST9003863	Hypothyroidism or myxedema	Hypothyroidism or myxedema || ||	TRUE	igd	ebi-a-GCST004131	6	167432766	0.0123	1.15611e-18	59957	Inflammatory bowel disease || id:ebi-a-GCST004131	TRUE	reported	igd	2	1	TRUE
rs35730213	C	G	C	G	-0.1346	-0.00115669	NA	0.28562	FALSE	TRUE	TRUE	cirrhosis || id:ebi-a-GCST9003863	1	200874229	0.000477105	484598	0.00700003	cirrhosis || id:ebi-a-GCST9003863	Hypothyroidism or myxedema	Hypothyroidism or myxedema || ||	TRUE	igd	ebi-a-GCST004131	1	200874229	0.014	7.50067e-22	59957	Inflammatory bowel disease || id:ebi-a-GCST004131	TRUE	reported	igd	2	1	FALSE
rs3792111	T	C	T	C	0.1391	0.000180548	NA	0.516053	FALSE	FALSE	FALSE	cirrhosis || id:ebi-a-GCST9003863	2	234179690	0.000430266	484598	0.59	cirrhosis || id:ebi-a-GCST9003863	Hypothyroidism or myxedema	Hypothyroidism or myxedema || ||	TRUE	igd	ebi-a-GCST004131	2	234179690	0.0124	5.12153e-29	59957	Inflammatory bowel disease || id:ebi-a-GCST004131	TRUE	reported	igd	2	1	TRUE
rs3820330	A	C	A	C	-0.0892	0.000717917	NA	0.30685	FALSE	FALSE	FALSE	cirrhosis || id:ebi-a-GCST9003863	1	20142413	0.000466069	484598	0.11	cirrhosis || id:ebi-a-GCST9003863	Hypothyroidism or myxedema	Hypothyroidism or myxedema || ||	TRUE	igd	ebi-a-GCST004131	1	20142413	0.014	1.72199e-10	59957	Inflammatory bowel disease || id:ebi-a-GCST004131	TRUE	reported	igd	2	1	TRUE
rs3829110	G	A	G	A	0.1574	-0.000804492	NA	0.419076	FALSE	FALSE	FALSE	cirrhosis || id:ebi-a-GCST9003863	9	139269198	0.000434782	484598	0.0940005	cirrhosis || id:ebi-a-GCST9003863	Hypothyroidism or myxedema	Hypothyroidism or myxedema || ||	TRUE	igd	ebi-a-GCST004131	9	139269198	0.0125	3.51965e-36	59957	Inflammatory bowel disease || id:ebi-a-GCST004131	TRUE	reported	igd	2	1	TRUE
rs3850378	C	T	C	T	0.1536	-0.00111128	NA	0.101539	FALSE	FALSE	FALSE	cirrhosis || id:ebi-a-GCST9003863	14	88417517	0.00071613	484598	0.0949992	cirrhosis || id:ebi-a-GCST9003863	Hypothyroidism or myxedema	Hypothyroidism or myxedema || ||	TRUE	igd	ebi-a-GCST004131	14	88417517	0.0207	1.10002e-13	59957	Inflammatory bowel disease || id:ebi-a-GCST004131	TRUE	reported	igd	2	1	TRUE
rs3897234	C	T	C	T	0.0971	-0.000280269	NA	0.232254	FALSE	FALSE	FALSE	cirrhosis || id:ebi-a-GCST9003863	13	27542030	0.00050956	484598	0.630001	cirrhosis || id:ebi-a-GCST9003863	Hypothyroidism or myxedema	Hypothyroidism or myxedema || ||	TRUE	igd	ebi-a-GCST004131	13	27542030	0.0145	1.89889e-11	59957	Inflammatory bowel disease || id:ebi-a-GCST004131	TRUE	reported	igd	2	1	TRUE
rs4256018	G	T	G	T	0.0786	-4.41765e-05	NA	0.274958	FALSE	FALSE	FALSE	cirrhosis || id:ebi-a-GCST9003863	20	6093889	0.000481345	484598	0.96	cirrhosis || id:ebi-a-GCST9003863	Hypothyroidism or myxedema	Hypothyroidism or myxedema || ||	TRUE	igd	ebi-a-GCST004131	20	6093889	0.0138	1.23001e-08	59957	Inflammatory bowel disease || id:ebi-a-GCST004131	TRUE	reported	igd	2	1	TRUE
rs4276914	A	G	A	G	0.0783	-0.000620961	NA	0.491534	FALSE	FALSE	FALSE	cirrhosis || id:ebi-a-GCST9003863	1	155142229	0.000429462	484598	0.13	cirrhosis || id:ebi-a-GCST9003863	Hypothyroidism or myxedema	Hypothyroidism or myxedema || ||	TRUE	igd	ebi-a-GCST004131	1	155142229	0.0125	3.15399e-10	59957	Inflammatory bowel disease || id:ebi-a-GCST004131	TRUE	reported	igd	2	1	TRUE
rs4380956	A	G	A	G	0.0907	1.67645e-05	NA	0.601804	FALSE	FALSE	FALSE	cirrhosis || id:ebi-a-GCST9003863	8	126529074	0.000444353	484598	0.97	cirrhosis || id:ebi-a-GCST9003863	Hypothyroidism or myxedema	Hypothyroidism or myxedema || ||	TRUE	igd	ebi-a-GCST004131	8	126529074	0.0127	1.11995e-12	59957	Inflammatory bowel disease || id:ebi-a-GCST004131	TRUE	reported	igd	2	1	TRUE
rs4654925	C	G	C	G	-0.1172	0.000231431	NA	0.46192	FALSE	TRUE	TRUE	cirrhosis || id:ebi-a-GCST9003863	1	20227723	0.000430288	484598	0.48	cirrhosis || id:ebi-a-GCST9003863	Hypothyroidism or myxedema	Hypothyroidism or myxedema || ||	TRUE	igd	ebi-a-GCST004131	1	20227723	0.0124	4.79954e-21	59957	Inflammatory bowel disease || id:ebi-a-GCST004131	TRUE	reported	igd	2	1	FALSE
rs4676408	A	G	A	G	0.1011	0.00084132	NA	0.520937	FALSE	FALSE	FALSE	cirrhosis || id:ebi-a-GCST9003863	2	241574401	0.000432052	484598	0.0810009	cirrhosis || id:ebi-a-GCST9003863	Hypothyroidism or myxedema	Hypothyroidism or myxedema || ||	TRUE	igd	ebi-a-GCST004131	2	241574401	0.013	7.62957e-15	59957	Inflammatory bowel disease || id:ebi-a-GCST004131	TRUE	reported	igd	2	1	TRUE
rs4712528	C	G	C	G	0.1043	-0.00092098	NA	0.776962	FALSE	TRUE	TRUE	cirrhosis || id:ebi-a-GCST9003863	6	20678430	0.00051755	484598	0.0729995	cirrhosis || id:ebi-a-GCST9003863	Hypothyroidism or myxedema	Hypothyroidism or myxedema || ||	TRUE	igd	ebi-a-GCST004131	6	20678430	0.0152	7.13839e-12	59957	Inflammatory bowel disease || id:ebi-a-GCST004131	TRUE	reported	igd	2	1	FALSE
rs4807569	C	A	C	A	0.1281	-0.000972853	NA	0.203774	FALSE	FALSE	FALSE	cirrhosis || id:ebi-a-GCST9003863	19	1123378	0.000533479	484598	0.0690001	cirrhosis || id:ebi-a-GCST9003863	Hypothyroidism or myxedema	Hypothyroidism or myxedema || ||	TRUE	igd	ebi-a-GCST004131	19	1123378	0.0152	4.23936e-17	59957	Inflammatory bowel disease || id:ebi-a-GCST004131	TRUE	reported	igd	2	1	TRUE
rs4812068	C	T	C	T	-0.0833	0.000281699	NA	0.327482	FALSE	FALSE	FALSE	cirrhosis || id:ebi-a-GCST9003863	20	57843903	0.000460678	484598	0.57	cirrhosis || id:ebi-a-GCST9003863	Hypothyroidism or myxedema	Hypothyroidism or myxedema || ||	TRUE	igd	ebi-a-GCST004131	20	57843903	0.0135	7.59102e-10	59957	Inflammatory bowel disease || id:ebi-a-GCST004131	TRUE	reported	igd	2	1	TRUE
rs4817986	T	G	T	G	-0.1635	-0.000140484	NA	0.262533	FALSE	FALSE	FALSE	cirrhosis || id:ebi-a-GCST9003863	21	40465512	0.000488404	484598	0.77	cirrhosis || id:ebi-a-GCST9003863	Hypothyroidism or myxedema	Hypothyroidism or myxedema || ||	TRUE	igd	ebi-a-GCST004131	21	40465512	0.0145	1.98016e-29	59957	Inflammatory bowel disease || id:ebi-a-GCST004131	TRUE	reported	igd	2	1	TRUE
rs4957256	T	C	T	C	-0.1179	-0.000555768	NA	0.204061	FALSE	FALSE	FALSE	cirrhosis || id:ebi-a-GCST9003863	5	40207142	0.000532492	484598	0.3	cirrhosis || id:ebi-a-GCST9003863	Hypothyroidism or myxedema	Hypothyroidism or myxedema || ||	TRUE	igd	ebi-a-GCST004131	5	40207142	0.0155	3.36667e-14	59957	Inflammatory bowel disease || id:ebi-a-GCST004131	TRUE	reported	igd	2	1	TRUE
rs503734	G	A	G	A	-0.0692	-0.00083602	NA	0.482321	FALSE	FALSE	FALSE	cirrhosis || id:ebi-a-GCST9003863	3	101023748	0.000431511	484598	0.0759994	cirrhosis || id:ebi-a-GCST9003863	Hypothyroidism or myxedema	Hypothyroidism or myxedema || ||	TRUE	igd	ebi-a-GCST004131	3	101023748	0.0124	2.67399e-08	59957	Inflammatory bowel disease || id:ebi-a-GCST004131	TRUE	reported	igd	2	1	TRUE
rs55946629	A	C	A	C	0.1298	-0.00205656	NA	0.142755	FALSE	FALSE	FALSE	cirrhosis || id:ebi-a-GCST9003863	2	43851246	0.000624028	484598	0.000669993	cirrhosis || id:ebi-a-GCST9003863	Hypothyroidism or myxedema	Hypothyroidism or myxedema || ||	TRUE	igd	ebi-a-GCST004131	2	43851246	0.018	5.45381e-13	59957	Inflammatory bowel disease || id:ebi-a-GCST004131	TRUE	reported	igd	2	1	TRUE
rs56116661	T	C	T	C	-0.1	-0.0013638	NA	0.203882	FALSE	FALSE	FALSE	cirrhosis || id:ebi-a-GCST9003863	3	188401160	0.000538688	484598	0.00589997	cirrhosis || id:ebi-a-GCST9003863	Hypothyroidism or myxedema	Hypothyroidism or myxedema || ||	TRUE	igd	ebi-a-GCST004131	3	188401160	0.0163	9.27107e-10	59957	Inflammatory bowel disease || id:ebi-a-GCST004131	TRUE	reported	igd	2	1	TRUE
rs56235845	G	T	G	T	0.0877	0.000308039	NA	0.334217	FALSE	FALSE	FALSE	cirrhosis || id:ebi-a-GCST9003863	5	176798040	0.00045816	484598	0.53	cirrhosis || id:ebi-a-GCST9003863	Hypothyroidism or myxedema	Hypothyroidism or myxedema || ||	TRUE	igd	ebi-a-GCST004131	5	176798040	0.0138	1.77101e-10	59957	Inflammatory bowel disease || id:ebi-a-GCST004131	TRUE	reported	igd	2	1	TRUE
rs56375023	A	G	A	G	0.1382	0.000122278	NA	0.230042	FALSE	FALSE	FALSE	cirrhosis || id:ebi-a-GCST9003863	15	67448363	0.000511268	484598	0.75	cirrhosis || id:ebi-a-GCST9003863	Hypothyroidism or myxedema	Hypothyroidism or myxedema || ||	TRUE	igd	ebi-a-GCST004131	15	67448363	0.0145	1.62106e-21	59957	Inflammatory bowel disease || id:ebi-a-GCST004131	TRUE	reported	igd	2	1	TRUE
rs5754100	C	T	C	T	0.1293	0.00189804	NA	0.188103	FALSE	FALSE	FALSE	cirrhosis || id:ebi-a-GCST9003863	22	21916166	0.000552528	484598	0.00032	cirrhosis || id:ebi-a-GCST9003863	Hypothyroidism or myxedema	Hypothyroidism or myxedema || ||	TRUE	igd	ebi-a-GCST004131	22	21916166	0.016	7.14003e-16	59957	Inflammatory bowel disease || id:ebi-a-GCST004131	TRUE	reported	igd	2	1	TRUE
rs6017342	C	A	C	A	0.1156	3.23365e-05	NA	0.526826	FALSE	FALSE	FALSE	cirrhosis || id:ebi-a-GCST9003863	20	43065028	0.000431114	484598	0.84	cirrhosis || id:ebi-a-GCST9003863	Hypothyroidism or myxedema	Hypothyroidism or myxedema || ||	TRUE	igd	ebi-a-GCST004131	20	43065028	0.0135	1.07103e-17	59957	Inflammatory bowel disease || id:ebi-a-GCST004131	TRUE	reported	igd	2	1	TRUE
rs6062496	A	G	A	G	0.137	-0.000957146	NA	0.543113	FALSE	FALSE	FALSE	cirrhosis || id:ebi-a-GCST9003863	20	62329099	0.000432108	484598	0.02	cirrhosis || id:ebi-a-GCST9003863	Hypothyroidism or myxedema	Hypothyroidism or myxedema || ||	TRUE	igd	ebi-a-GCST004131	20	62329099	0.0129	2.82618e-26	59957	Inflammatory bowel disease || id:ebi-a-GCST004131	TRUE	reported	igd	2	1	TRUE
rs6063502	G	A	G	A	-0.0734	-0.000860623	NA	0.360998	FALSE	FALSE	FALSE	cirrhosis || id:ebi-a-GCST9003863	20	48955595	0.000454213	484598	0.0690001	cirrhosis || id:ebi-a-GCST9003863	Hypothyroidism or myxedema	Hypothyroidism or myxedema || ||	TRUE	igd	ebi-a-GCST004131	20	48955595	0.0134	4.548e-08	59957	Inflammatory bowel disease || id:ebi-a-GCST004131	TRUE	reported	igd	2	1	TRUE
rs62126610	G	A	G	A	0.1407	-0.00097512	NA	0.166155	FALSE	FALSE	FALSE	cirrhosis || id:ebi-a-GCST9003863	19	33748183	0.000581834	484598	0.0850002	cirrhosis || id:ebi-a-GCST9003863	Hypothyroidism or myxedema	Hypothyroidism or myxedema || ||	TRUE	igd	ebi-a-GCST004131	19	33748183	0.0166	2.60016e-17	59957	Inflammatory bowel disease || id:ebi-a-GCST004131	TRUE	reported	igd	2	1	TRUE
rs62180107	C	G	C	G	-0.0797	0.000278904	NA	0.358397	FALSE	TRUE	TRUE	cirrhosis || id:ebi-a-GCST9003863	2	199629721	0.000452983	484598	0.53	cirrhosis || id:ebi-a-GCST9003863	Hypothyroidism or myxedema	Hypothyroidism or myxedema || ||	TRUE	igd	ebi-a-GCST004131	2	199629721	0.0132	1.546e-09	59957	Inflammatory bowel disease || id:ebi-a-GCST004131	TRUE	reported	igd	2	1	FALSE
rs62183956	T	C	T	C	-0.078	-0.00011084	NA	0.4762	FALSE	FALSE	FALSE	cirrhosis || id:ebi-a-GCST9003863	2	219046122	0.000430596	484598	0.66	cirrhosis || id:ebi-a-GCST9003863	Hypothyroidism or myxedema	Hypothyroidism or myxedema || ||	TRUE	igd	ebi-a-GCST004131	2	219046122	0.0125	4.489e-10	59957	Inflammatory bowel disease || id:ebi-a-GCST004131	TRUE	reported	igd	2	1	TRUE
rs62324212	A	C	A	C	0.0886	0.00108346	NA	0.434109	FALSE	FALSE	FALSE	cirrhosis || id:ebi-a-GCST9003863	4	123560939	0.000433422	484598	0.00749998	cirrhosis || id:ebi-a-GCST9003863	Hypothyroidism or myxedema	Hypothyroidism or myxedema || ||	TRUE	igd	ebi-a-GCST004131	4	123560939	0.0127	2.67424e-12	59957	Inflammatory bowel disease || id:ebi-a-GCST004131	TRUE	reported	igd	2	1	TRUE
rs62378712	C	T	C	T	-0.0776	0.00125612	NA	0.264987	FALSE	FALSE	FALSE	cirrhosis || id:ebi-a-GCST9003863	5	158614045	0.000489165	484598	0.00629999	cirrhosis || id:ebi-a-GCST9003863	Hypothyroidism or myxedema	Hypothyroidism or myxedema || ||	TRUE	igd	ebi-a-GCST004131	5	158614045	0.0142	4.226e-08	59957	Inflammatory bowel disease || id:ebi-a-GCST004131	TRUE	reported	igd	2	1	TRUE
rs62408218	T	C	T	C	-0.0818	0.00412374	NA	0.352095	FALSE	FALSE	FALSE	cirrhosis || id:ebi-a-GCST9003863	6	90931858	0.000449492	484598	5.30029e-21	cirrhosis || id:ebi-a-GCST9003863	Hypothyroidism or myxedema	Hypothyroidism or myxedema || ||	TRUE	igd	ebi-a-GCST004131	6	90931858	0.0129	2.40198e-10	59957	Inflammatory bowel disease || id:ebi-a-GCST004131	TRUE	reported	igd	2	1	TRUE
rs62482552	A	G	A	G	-0.0737	-0.00012514	NA	0.571126	FALSE	FALSE	FALSE	cirrhosis || id:ebi-a-GCST9003863	7	100522355	0.00044502	484598	0.83	cirrhosis || id:ebi-a-GCST9003863	Hypothyroidism or myxedema	Hypothyroidism or myxedema || ||	TRUE	igd	ebi-a-GCST004131	7	100522355	0.0131	1.97102e-08	59957	Inflammatory bowel disease || id:ebi-a-GCST004131	TRUE	reported	igd	2	1	TRUE
rs6451493	T	G	T	G	0.1689	-0.00127086	NA	0.600051	FALSE	FALSE	FALSE	cirrhosis || id:ebi-a-GCST9003863	5	40410935	0.000439049	484598	0.00379997	cirrhosis || id:ebi-a-GCST9003863	Hypothyroidism or myxedema	Hypothyroidism or myxedema || ||	TRUE	igd	ebi-a-GCST004131	5	40410935	0.0127	3.58096e-40	59957	Inflammatory bowel disease || id:ebi-a-GCST004131	TRUE	reported	igd	2	1	TRUE
rs6457681	T	G	T	G	-0.1687	0.00390253	NA	0.236516	FALSE	FALSE	FALSE	cirrhosis || id:ebi-a-GCST9003863	6	32773497	0.000504254	484598	1.69981e-13	cirrhosis || id:ebi-a-GCST9003863	Hypothyroidism or myxedema	Hypothyroidism or myxedema || ||	TRUE	igd	ebi-a-GCST004131	6	32773497	0.0153	3.74973e-28	59957	Inflammatory bowel disease || id:ebi-a-GCST004131	TRUE	reported	igd	2	1	TRUE
rs6579807	T	C	T	C	0.125	-0.000703655	NA	0.143536	FALSE	FALSE	FALSE	cirrhosis || id:ebi-a-GCST9003863	5	150286845	0.000637351	484598	0.36	cirrhosis || id:ebi-a-GCST9003863	Hypothyroidism or myxedema	Hypothyroidism or myxedema || ||	TRUE	igd	ebi-a-GCST004131	5	150286845	0.0189	4.0059e-11	59957	Inflammatory bowel disease || id:ebi-a-GCST004131	TRUE	reported	igd	2	1	TRUE
rs6584282	G	A	G	A	-0.152	-0.00273931	NA	0.516484	FALSE	FALSE	FALSE	cirrhosis || id:ebi-a-GCST9003863	10	101286495	0.000428728	484598	2e-10	cirrhosis || id:ebi-a-GCST9003863	Hypothyroidism or myxedema	Hypothyroidism or myxedema || ||	TRUE	igd	ebi-a-GCST004131	10	101286495	0.0124	1.19399e-34	59957	Inflammatory bowel disease || id:ebi-a-GCST004131	TRUE	reported	igd	2	1	TRUE
rs6740847	G	A	G	A	-0.0924	0.00148324	NA	0.564057	FALSE	FALSE	FALSE	cirrhosis || id:ebi-a-GCST9003863	2	182308352	0.000434828	484598	0.00109999	cirrhosis || id:ebi-a-GCST9003863	Hypothyroidism or myxedema	Hypothyroidism or myxedema || ||	TRUE	igd	ebi-a-GCST004131	2	182308352	0.0125	1.21787e-13	59957	Inflammatory bowel disease || id:ebi-a-GCST004131	TRUE	reported	igd	2	1	TRUE
rs6873866	C	T	C	T	-0.0919	-0.000565038	NA	0.57137	FALSE	FALSE	FALSE	cirrhosis || id:ebi-a-GCST9003863	5	96247810	0.000434366	484598	0.14	cirrhosis || id:ebi-a-GCST9003863	Hypothyroidism or myxedema	Hypothyroidism or myxedema || ||	TRUE	igd	ebi-a-GCST004131	5	96247810	0.0128	6.14752e-13	59957	Inflammatory bowel disease || id:ebi-a-GCST004131	TRUE	reported	igd	2	1	TRUE
rs6933404	C	T	C	T	0.0863	0.00196101	NA	0.214295	FALSE	FALSE	FALSE	cirrhosis || id:ebi-a-GCST9003863	6	137959235	0.000525567	484598	0.000129999	cirrhosis || id:ebi-a-GCST9003863	Hypothyroidism or myxedema	Hypothyroidism or myxedema || ||	TRUE	igd	ebi-a-GCST004131	6	137959235	0.0149	6.64095e-09	59957	Inflammatory bowel disease || id:ebi-a-GCST004131	TRUE	reported	igd	2	1	TRUE
rs714910	C	A	C	A	-0.0959	-0.000236067	NA	0.282646	FALSE	FALSE	FALSE	cirrhosis || id:ebi-a-GCST9003863	17	32617265	0.000478884	484598	0.55	cirrhosis || id:ebi-a-GCST9003863	Hypothyroidism or myxedema	Hypothyroidism or myxedema || ||	TRUE	igd	ebi-a-GCST004131	17	32617265	0.0139	6.22874e-12	59957	Inflammatory bowel disease || id:ebi-a-GCST004131	TRUE	reported	igd	2	1	TRUE
rs7190426	C	A	C	A	-0.0872	0.000305985	NA	0.205069	FALSE	FALSE	FALSE	cirrhosis || id:ebi-a-GCST9003863	16	23855853	0.000531276	484598	0.58	cirrhosis || id:ebi-a-GCST9003863	Hypothyroidism or myxedema	Hypothyroidism or myxedema || ||	TRUE	igd	ebi-a-GCST004131	16	23855853	0.0155	2.05698e-08	59957	Inflammatory bowel disease || id:ebi-a-GCST004131	TRUE	reported	igd	2	1	TRUE
rs7256518	A	G	A	G	-0.1665	0.00144153	NA	0.938729	FALSE	FALSE	FALSE	cirrhosis || id:ebi-a-GCST9003863	19	10626375	0.000913242	484598	0.14	cirrhosis || id:ebi-a-GCST9003863	Hypothyroidism or myxedema	Hypothyroidism or myxedema || ||	TRUE	igd	ebi-a-GCST004131	19	10626375	0.0276	1.632e-09	59957	Inflammatory bowel disease || id:ebi-a-GCST004131	TRUE	reported	igd	2	1	TRUE
rs72852162	C	A	C	A	-0.1129	0.00165689	NA	0.110441	FALSE	FALSE	FALSE	cirrhosis || id:ebi-a-GCST9003863	2	145486323	0.000695361	484598	0.016	cirrhosis || id:ebi-a-GCST9003863	Hypothyroidism or myxedema	Hypothyroidism or myxedema || ||	TRUE	igd	ebi-a-GCST004131	2	145486323	0.0202	2.298e-08	59957	Inflammatory bowel disease || id:ebi-a-GCST004131	TRUE	reported	igd	2	1	TRUE
rs744166	G	A	G	A	-0.1109	0.00109806	NA	0.432154	FALSE	FALSE	FALSE	cirrhosis || id:ebi-a-GCST9003863	17	40514201	0.000434775	484598	0.016	cirrhosis || id:ebi-a-GCST9003863	Hypothyroidism or myxedema	Hypothyroidism or myxedema || ||	TRUE	igd	ebi-a-GCST004131	17	40514201	0.0126	1.33999e-18	59957	Inflammatory bowel disease || id:ebi-a-GCST004131	TRUE	reported	igd	2	1	TRUE
rs749910	A	G	A	G	0.1961	-8.83123e-05	NA	0.242141	FALSE	FALSE	FALSE	cirrhosis || id:ebi-a-GCST9003863	16	50758849	0.000502503	484598	0.98	cirrhosis || id:ebi-a-GCST9003863	Hypothyroidism or myxedema	Hypothyroidism or myxedema || ||	TRUE	igd	ebi-a-GCST004131	16	50758849	0.0138	7.82889e-46	59957	Inflammatory bowel disease || id:ebi-a-GCST004131	TRUE	reported	igd	2	1	TRUE
rs7532133	G	A	G	A	0.0789	0.000674636	NA	0.671241	FALSE	FALSE	FALSE	cirrhosis || id:ebi-a-GCST9003863	1	160851534	0.000458651	484598	0.22	cirrhosis || id:ebi-a-GCST9003863	Hypothyroidism or myxedema	Hypothyroidism or myxedema || ||	TRUE	igd	ebi-a-GCST004131	1	160851534	0.0134	3.83204e-09	59957	Inflammatory bowel disease || id:ebi-a-GCST004131	TRUE	reported	igd	2	1	TRUE
rs755374	T	C	T	C	0.1767	-0.000168688	NA	0.331116	FALSE	FALSE	FALSE	cirrhosis || id:ebi-a-GCST9003863	5	158829294	0.000465586	484598	0.55	cirrhosis || id:ebi-a-GCST9003863	Hypothyroidism or myxedema	Hypothyroidism or myxedema || ||	TRUE	igd	ebi-a-GCST004131	5	158829294	0.0134	1.58599e-39	59957	Inflammatory bowel disease || id:ebi-a-GCST004131	TRUE	reported	igd	2	1	TRUE
rs7608697	C	A	C	A	0.1395	0.00229355	NA	0.377547	FALSE	FALSE	FALSE	cirrhosis || id:ebi-a-GCST9003863	2	61204641	0.000444519	484598	2.1e-07	cirrhosis || id:ebi-a-GCST9003863	Hypothyroidism or myxedema	Hypothyroidism or myxedema || ||	TRUE	igd	ebi-a-GCST004131	2	61204641	0.0126	1.67109e-28	59957	Inflammatory bowel disease || id:ebi-a-GCST004131	TRUE	reported	igd	2	1	TRUE
rs76286777	C	T	C	T	0.0996	0.00149643	NA	0.213051	FALSE	FALSE	FALSE	cirrhosis || id:ebi-a-GCST9003863	2	25195577	0.000524668	484598	0.00729995	cirrhosis || id:ebi-a-GCST9003863	Hypothyroidism or myxedema	Hypothyroidism or myxedema || ||	TRUE	igd	ebi-a-GCST004131	2	25195577	0.0151	4.65479e-11	59957	Inflammatory bowel disease || id:ebi-a-GCST004131	TRUE	reported	igd	2	1	TRUE
rs77272631	C	G	C	G	0.2293	0.000842694	NA	0.032511	FALSE	TRUE	TRUE	cirrhosis || id:ebi-a-GCST9003863	3	17184935	0.001275	484598	0.55	cirrhosis || id:ebi-a-GCST9003863	Hypothyroidism or myxedema	Hypothyroidism or myxedema || ||	TRUE	igd	ebi-a-GCST004131	3	17184935	0.0417	3.71604e-08	59957	Inflammatory bowel disease || id:ebi-a-GCST004131	TRUE	reported	igd	2	1	FALSE
rs78771661	T	C	T	C	-0.3848	-0.00382239	NA	0.018511	FALSE	FALSE	FALSE	cirrhosis || id:ebi-a-GCST9003863	8	21986850	0.00159035	484598	0.0129999	cirrhosis || id:ebi-a-GCST9003863	Hypothyroidism or myxedema	Hypothyroidism or myxedema || ||	TRUE	igd	ebi-a-GCST004131	8	21986850	0.0669	8.94891e-09	59957	Inflammatory bowel disease || id:ebi-a-GCST004131	TRUE	reported	igd	2	1	TRUE
rs7918084	T	C	T	C	0.071	0.000301535	NA	0.556815	FALSE	FALSE	FALSE	cirrhosis || id:ebi-a-GCST9003863	10	94429467	0.000433709	484598	0.56	cirrhosis || id:ebi-a-GCST9003863	Hypothyroidism or myxedema	Hypothyroidism or myxedema || ||	TRUE	igd	ebi-a-GCST004131	10	94429467	0.0125	1.38299e-08	59957	Inflammatory bowel disease || id:ebi-a-GCST004131	TRUE	reported	igd	2	1	TRUE
rs80262450	A	G	A	G	0.1581	0.00327654	NA	0.118006	FALSE	FALSE	FALSE	cirrhosis || id:ebi-a-GCST9003863	18	12818922	0.000667865	484598	2.39999e-06	cirrhosis || id:ebi-a-GCST9003863	Hypothyroidism or myxedema	Hypothyroidism or myxedema || ||	TRUE	igd	ebi-a-GCST004131	18	12818922	0.019	1.04112e-16	59957	Inflammatory bowel disease || id:ebi-a-GCST004131	TRUE	reported	igd	2	1	TRUE
rs8056255	A	T	A	T	0.2765	-0.00126786	NA	0.034189	FALSE	TRUE	TRUE	cirrhosis || id:ebi-a-GCST9003863	16	50885211	0.00120874	484598	0.25	cirrhosis || id:ebi-a-GCST9003863	Hypothyroidism or myxedema	Hypothyroidism or myxedema || ||	TRUE	igd	ebi-a-GCST004131	16	50885211	0.0327	2.99089e-17	59957	Inflammatory bowel disease || id:ebi-a-GCST004131	TRUE	reported	igd	2	1	FALSE
rs938650	A	G	A	G	-0.1074	-0.0044093	NA	0.129783	FALSE	FALSE	FALSE	cirrhosis || id:ebi-a-GCST9003863	8	129552540	0.000640134	484598	7.39946e-12	cirrhosis || id:ebi-a-GCST9003863	Hypothyroidism or myxedema	Hypothyroidism or myxedema || ||	TRUE	igd	ebi-a-GCST004131	8	129552540	0.0189	1.41299e-08	59957	Inflammatory bowel disease || id:ebi-a-GCST004131	TRUE	reported	igd	2	1	TRUE
rs9934775	T	C	T	C	-0.1116	-0.0031522	NA	0.170757	FALSE	FALSE	FALSE	cirrhosis || id:ebi-a-GCST9003863	16	50383077	0.000575023	484598	3.89996e-08	cirrhosis || id:ebi-a-GCST9003863	Hypothyroidism or myxedema	Hypothyroidism or myxedema || ||	TRUE	igd	ebi-a-GCST004131	16	50383077	0.0172	8.76799e-11	59957	Inflammatory bowel disease || id:ebi-a-GCST004131	TRUE	reported	igd	2	1	TRUE

## Sheet: Table S2
id.exposure	id.outcome	outcome	exposure	method	Q	Q_df	Q_pval
ebi-a-GCST004131	ebi-a-GCST9003863	cirrhosis || id:ebi-a-GCST9003863	Inflammatory bowel disease || id:ebi-a-GCST004131	MR Egger	1252.66873916779	103	8.42950402474091e-197
ebi-a-GCST004131	ebi-a-GCST9003863	cirrhosis || id:ebi-a-GCST9003863	Inflammatory bowel disease || id:ebi-a-GCST004131	Inverse variance weighted	1252.7711600562	104	2.81384033610352e-196

## Sheet: Table S3
id.exposure	id.outcome	outcome	exposure	method	nsnp	b	se	pval
ebi-a-GCST004131	ebi-a-GCST9003863	cirrhosis || id:ebi-a-GCST9003863	Inflammatory bowel disease || id:ebi-a-GCST004131	MR Egger	105	0.00193227546880293	0.00328100717784388	0.557199288551148
ebi-a-GCST004131	ebi-a-GCST9003863	cirrhosis || id:ebi-a-GCST9003863	Inflammatory bowel disease || id:ebi-a-GCST004131	Weighted median	105	-0.000143735	0.000845734486353647	0.865046768234336
ebi-a-GCST004131	ebi-a-GCST9003863	cirrhosis || id:ebi-a-GCST9003863	Inflammatory bowel disease || id:ebi-a-GCST004131	Inverse variance weighted	105	0.00165905244713641	0.00137206910529423	0.226600998861952
ebi-a-GCST004131	ebi-a-GCST9003863	cirrhosis || id:ebi-a-GCST9003863	Inflammatory bowel disease || id:ebi-a-GCST004131	Simple mode	105	-0.000656385	0.00191922766914082	0.733037343243472
ebi-a-GCST004131	ebi-a-GCST9003863	cirrhosis || id:ebi-a-GCST9003863	Inflammatory bowel disease || id:ebi-a-GCST004131	Weighted mode	105	-0.000656385	0.0010975371451542	0.551104787417902

## Sheet: Table S4
id.exposure	id.outcome	outcome	exposure	method	nsnp	b	se	pval	lo_ci	up_ci	or	or_lci95	or_uci95
ebi-a-GCST004131	ebi-a-GCST9003863	cirrhosis || id:ebi-a-GCST9003863	Inflammatory bowel disease || id:ebi-a-GCST004131	MR Egger	105	0.00193227546880293	0.00328100717784388	0.557199288551148	-0.0044985	0.00836304953737693	1.00193414351605	0.995511604489799	1.00839811752643
ebi-a-GCST004131	ebi-a-GCST9003863	cirrhosis|| id:ebi-a-GCST9003863	Inflammatory bowel disease || id:ebi-a-GCST004131	Weighted median	105	-0.000143735	0.000845734486353647	0.865046768234336	-0.00180138	0.00151390412397776	0.999856274860172	0.998200246439739	1.00151505065533
ebi-a-GCST004131	ebi-a-GCST9003863	cirrhosis || id:ebi-a-GCST9003863	Inflammatory bowel disease || id:ebi-a-GCST004131	Inverse variance weighted	105	0.00165905244713641	0.00137206910529423	0.226600998861952	-0.0010302	0.0043483078935131	1.00166042943604	0.998970327477688	1.00436
ebi-a-GCST004131	ebi-a-GCST9003863	cirrhosis|| id:ebi-a-GCST9003863	Inflammatory bowel disease || id:ebi-a-GCST004131	Simple mode	105	-0.000656385	0.00191922766914082	0.733037343243472	-0.00441807	0.00310530094231621	0.999343830084499	0.995591673800141	1.00311012738385
ebi-a-GCST004131	ebi-a-GCST9003863	cirrhosis || id:ebi-a-GCST9003863	Inflammatory bowel disease || id:ebi-a-GCST004131	Weighted mode	105	-0.000656385	0.0010975371451542	0.551104787417902	-0.00280756	0.00149478751530243	0.999343830084499	0.997196379411736	1.00149590526702

## Sheet: Table S5
id.exposure	id.outcome	outcome	exposure	egger_intercept	se	pval
ebi-a-GCST004131	ebi-a-GCST9003863	cirrhosis || id:ebi-a-GCST90038637	Inflammatory bowel disease || id:ebi-a-GCST004131	-3.69544e-05	0.000402690589345542	0.927060025985846

## Sheet: Table S6
参数	数值
暴露	Inflammatory bowel disease
结局	Cirrhosis
SNP数量	116
IVW_OR	1.002
IVW_P值	0.227
IVW_95CI_下限	0.999
IVW_95CI_上限	1.004
异质性P值	0
多效性P值	0.927

## Sheet: Legends
Supplemental Digital Content
SDC Table S1：IBD_Cirrhosis_HarmonisedData
SDC Table S2：IBD_Cirrhosis_Heterogeneity
SDC Table S3：IBD_Cirrhosis_MR_Results
SDC Table S4：IBD_Cirrhosis_OR_Results
SDC Table S5：IBD_Cirrhosis_Pleiotropy_Test
SDC Table S6：IBD_Cirrhosis_KeyData_Summary
